# Supplementary material for: Age-dependent gray matter demyelination is associated with leptomeningeal neutrophil accumulation
Source: JCI Insight. 2022 May 10;7(12):e158144. doi: 10.1172/jci.insight.158144 (PMC9309059; doi:10.1172/jci.insight.158144)
Supplement: Supplemental data set 1 [file jciinsight-7-158144-s009.zip]

Archive with 10 entries (9 files):
- 158144-INS-RG-RV-3_sd_589489-1/
- __MACOSX/._158144-INS-RG-RV-3_sd_589489-1
- 158144-INS-RG-RV-3_sd_589489-1/Leptomeningeal_Bcells_DEG.csv
- __MACOSX/158144-INS-RG-RV-3_sd_589489-1/._Leptomeningeal_Bcells_DEG.csv
- 158144-INS-RG-RV-3_sd_589489-1/Leptomeningeal_Tcells_DEG.csv
- __MACOSX/158144-INS-RG-RV-3_sd_589489-1/._Leptomeningeal_Tcells_DEG.csv
- 158144-INS-RG-RV-3_sd_589489-1/Leptomeningeal_neutrophils_DEG.csv
- __MACOSX/158144-INS-RG-RV-3_sd_589489-1/._Leptomeningeal_neutrophils_DEG.csv
- 158144-INS-RG-RV-3_sd_589489-1/Leptomeningeal_monocytes_DEG.csv
- __MACOSX/158144-INS-RG-RV-3_sd_589489-1/._Leptomeningeal_monocytes_DEG.csv
