# Supplementary material for: Age-dependent gray matter demyelination is associated with leptomeningeal neutrophil accumulation
Source: JCI Insight. 2022 May 10;7(12):e158144. doi: 10.1172/jci.insight.158144 (PMC9309059; doi:10.1172/jci.insight.158144)
Supplement: Supplemental data set 1 [file jciinsight-7-158144-s009.zip › 158144-INS-RG-RV-3_sd_589489-1/Leptomeningeal_Bcells_DEG.csv]

	p_val	avg_log2FC	pct.1	pct.2	p_val_adj		Differential gene expression - expressed as young vs old. Negative fold change indicates upregulated in young
Rbm3	6.02E-70	0.970196605	0.815	0.52	1.94E-65
Gm42418	3.61E-46	-0.822368915	1	1	1.17E-41
A530032D15Rik	7.04E-38	0.627715161	0.403	0.136	2.27E-33
Rsrp1	5.35E-36	-0.635499203	0.733	0.814	1.73E-31
Ighm	1.93E-33	-0.595002738	0.703	0.899	6.23E-29
Cd86	2.75E-31	0.517358921	0.429	0.188	8.89E-27
Ebf1	9.10E-31	-0.663851603	0.68	0.87	2.94E-26
Dnaja1	2.82E-29	-0.691489392	0.74	0.79	9.09E-25
Actb	3.86E-28	0.600814811	0.991	0.989	1.25E-23
Bhlhe40	9.09E-28	0.583838622	0.329	0.117	2.93E-23
Lars2	4.20E-27	-0.911911993	0.594	0.703	1.36E-22
Csprs	1.40E-26	0.345226742	0.2	0.044	4.52E-22
Syngr2	1.47E-26	0.758444309	0.595	0.377	4.74E-22
Id2	3.12E-26	0.765085425	0.483	0.258	1.01E-21
Ighd	4.02E-26	-0.665972373	0.45	0.702	1.30E-21
Anxa2	4.36E-26	0.665426632	0.361	0.138	1.41E-21
Iglc2	1.56E-25	-0.625157227	0.521	0.7	5.03E-21
Cfl1	3.92E-25	0.517282073	0.875	0.744	1.26E-20
Vpreb3	9.44E-25	-0.65900063	0.375	0.608	3.05E-20
Gm50386	1.33E-24	-0.627352578	0.033	0.186	4.29E-20
Dusp1	3.85E-24	0.575297693	0.353	0.146	1.24E-19
Cirbp	3.95E-24	0.378863649	0.537	0.277	1.28E-19
Actg1	5.81E-24	0.72744223	0.921	0.827	1.88E-19
Bcl2a1b	4.88E-23	0.91884402	0.438	0.227	1.57E-18
Ftl1-ps1	8.11E-23	0.53936984	0.961	0.893	2.62E-18
Bcl2a1a	4.21E-22	0.702978406	0.298	0.112	1.36E-17
AY036118	4.23E-22	-0.553116735	0.927	0.926	1.37E-17
Ralgps2	5.67E-22	-0.731618073	0.447	0.609	1.83E-17
Tmsb4x	1.29E-21	0.562629756	0.998	0.99	4.17E-17
Gimap1	2.21E-21	-0.545218297	0.565	0.681	7.13E-17
Ramp3	3.22E-21	0.872244701	0.219	0.066	1.04E-16
Csf2rb	3.77E-21	0.439955255	0.281	0.113	1.22E-16
Hsp90ab1	3.95E-21	-0.333050192	0.964	0.958	1.27E-16
Cd79b	4.74E-21	-0.504614075	0.657	0.793	1.53E-16
Clic4	1.59E-20	0.501307674	0.412	0.225	5.15E-16
Hmgn3	2.69E-20	0.518573838	0.243	0.083	8.68E-16
Gapdh	3.01E-20	0.501885933	0.813	0.648	9.73E-16
Traf1	3.42E-20	0.679453842	0.497	0.295	1.11E-15
Gadd45b	5.70E-20	0.661028664	0.541	0.33	1.84E-15
Plbd1	1.08E-19	0.370440718	0.32	0.16	3.48E-15
Hsp90aa1	1.28E-19	-0.470793738	0.828	0.84	4.14E-15
Chchd10	1.60E-19	-0.523913979	0.392	0.563	5.18E-15
Pdcd4	1.61E-19	0.500306138	0.647	0.426	5.19E-15
H3f3b	1.71E-19	0.321648493	0.949	0.891	5.52E-15
Basp1	2.11E-19	0.783970325	0.258	0.098	6.82E-15
Rgs1	2.20E-19	0.616656312	0.296	0.127	7.09E-15
Atox1	2.70E-19	0.651708169	0.508	0.326	8.72E-15
Cbfa2t3	2.97E-19	0.510423738	0.304	0.129	9.59E-15
Itm2c	3.35E-19	0.479200326	0.33	0.145	1.08E-14
Gpr132	6.58E-19	0.288445834	0.28	0.135	2.13E-14
Tagln2	7.06E-19	0.660200975	0.519	0.314	2.28E-14
Ptms	3.23E-18	0.730853041	0.396	0.22	1.04E-13
Lgals3	3.77E-18	0.492288741	0.333	0.165	1.22E-13
Tbc1d8	3.98E-18	0.42791539	0.22	0.078	1.28E-13
S100a6	5.59E-18	0.928054566	0.407	0.208	1.80E-13
Sorl1	7.64E-18	-0.562271622	0.659	0.743	2.47E-13
Tuba1a	9.22E-18	0.565461341	0.383	0.213	2.98E-13
Txndc17	9.42E-18	0.616562252	0.467	0.274	3.04E-13
Ttr	1.05E-17	-0.692081675	0.437	0.565	3.39E-13
Mmp25	1.27E-17	0.47878005	0.18	0.068	4.11E-13
Zyx	2.20E-17	0.434664102	0.299	0.138	7.10E-13
Herpud1	2.31E-17	0.370801467	0.413	0.212	7.47E-13
Fscn1	2.62E-17	1.066801454	0.233	0.093	8.46E-13
Plscr1	2.90E-17	0.343397589	0.217	0.078	9.36E-13
Cd80	2.94E-17	0.277578073	0.16	0.052	9.48E-13
C130026I21Rik	3.57E-17	0.343382822	0.257	0.096	1.15E-12
Snx10	4.45E-17	0.259789886	0.253	0.108	1.44E-12
Plekhb2	4.89E-17	0.295204738	0.276	0.118	1.58E-12
Iglc3	4.98E-17	-0.581644177	0.464	0.629	1.61E-12
Cr2	5.30E-17	-0.649654274	0.323	0.495	1.71E-12
Marcksl1	6.39E-17	0.630325811	0.331	0.173	2.06E-12
Klrk1	6.61E-17	0.521837764	0.191	0.062	2.13E-12
Dusp5	8.55E-17	0.290447174	0.214	0.079	2.76E-12
Efhd2	1.30E-16	0.467136413	0.343	0.175	4.19E-12
Ucp2	1.74E-16	0.405873847	0.725	0.559	5.62E-12
Itgb1	1.76E-16	0.500782733	0.401	0.226	5.68E-12
Tnfrsf4	2.05E-16	0.430916738	0.204	0.085	6.62E-12
Iscu	2.10E-16	0.437177583	0.388	0.214	6.77E-12
Srgn	2.22E-16	0.403450319	0.885	0.795	7.16E-12
Igkc	2.28E-16	-0.335786737	0.725	0.885	7.36E-12
Ass1	2.52E-16	0.406160123	0.299	0.134	8.14E-12
Ets1	2.54E-16	-0.570379713	0.605	0.701	8.19E-12
Tmem176a	2.56E-16	0.593600851	0.279	0.113	8.27E-12
Socs2	2.73E-16	0.695729794	0.211	0.084	8.82E-12
Flt3	3.07E-16	0.3592391	0.227	0.093	9.91E-12
Fos	4.20E-16	0.566523395	0.356	0.173	1.36E-11
Ptpn1	4.47E-16	0.440171899	0.729	0.53	1.44E-11
Fam129a	4.80E-16	0.341104875	0.241	0.092	1.55E-11
Tnfrsf13c	1.03E-15	-0.51592911	0.44	0.588	3.32E-11
Dmxl1	1.06E-15	-0.658899149	0.441	0.565	3.41E-11
Cdkn1a	1.33E-15	0.277142489	0.17	0.061	4.29E-11
Fcmr	1.53E-15	-0.519713611	0.334	0.496	4.93E-11
Prr13	1.75E-15	0.340152773	0.502	0.312	5.66E-11
Cxcl16	2.74E-15	0.643170668	0.235	0.105	8.86E-11
Tmem176b	2.79E-15	0.594181602	0.277	0.126	9.01E-11
Slc25a4	2.85E-15	0.316464738	0.482	0.271	9.21E-11
Atxn1	3.02E-15	0.34551108	0.216	0.092	9.75E-11
Chka	3.22E-15	0.331296564	0.248	0.111	1.04E-10
Fosb	3.46E-15	0.447560026	0.241	0.103	1.12E-10
Arpc2	3.73E-15	0.353328725	0.859	0.779	1.21E-10
Cd274	4.02E-15	0.408427285	0.291	0.142	1.30E-10
Crip1	5.14E-15	1.050176254	0.708	0.581	1.66E-10
Lrrk1	5.36E-15	0.384340746	0.315	0.165	1.73E-10
Fcer2a	6.28E-15	-0.511526526	0.084	0.204	2.03E-10
S100a11	7.83E-15	0.530868242	0.682	0.54	2.53E-10
Cyba	8.80E-15	0.443988961	0.84	0.708	2.84E-10
BE692007	8.84E-15	-0.54536401	0.505	0.648	2.85E-10
Grk3	9.12E-15	0.39132689	0.221	0.086	2.95E-10
Arhgap31	9.27E-15	0.335443618	0.189	0.079	2.99E-10
Tnfrsf9	9.94E-15	0.287256082	0.145	0.046	3.21E-10
Klf6	1.13E-14	0.473808997	0.541	0.373	3.64E-10
Txn1	1.14E-14	0.509530891	0.588	0.411	3.67E-10
AA467197	1.56E-14	0.549272522	0.193	0.07	5.04E-10
Cst3	1.60E-14	1.25895	0.734	0.586	5.16E-10
Bank1	2.20E-14	-0.477252928	0.609	0.774	7.10E-10
Tubb2a	2.38E-14	0.329998911	0.196	0.073	7.67E-10
Myo1g	2.46E-14	0.415198486	0.36	0.211	7.94E-10
Marcks	2.83E-14	0.627257304	0.332	0.208	9.12E-10
Pxk	2.89E-14	-0.620675586	0.3	0.437	9.34E-10
Ltb	3.10E-14	-0.370777027	0.717	0.807	1.00E-09
Fgl2	3.54E-14	0.36804819	0.2	0.079	1.14E-09
Ly6d	3.83E-14	-0.371644399	0.659	0.795	1.24E-09
Rogdi	4.14E-14	0.447790434	0.281	0.132	1.34E-09
Atp6v0e	4.43E-14	0.358898158	0.593	0.412	1.43E-09
Fcer1g	5.59E-14	0.4128935	0.311	0.172	1.81E-09
Tspo	5.87E-14	0.553459401	0.673	0.495	1.90E-09
Cd44	6.52E-14	0.268448467	0.268	0.122	2.10E-09
Cacnb3	8.71E-14	0.632285514	0.174	0.067	2.81E-09
Ctsz	8.86E-14	0.406549041	0.735	0.595	2.86E-09
Shtn1	9.90E-14	0.271830677	0.172	0.06	3.20E-09
Glipr2	1.04E-13	0.560415106	0.29	0.15	3.35E-09
Rps27l	1.18E-13	1.045677367	0.49	0.306	3.79E-09
Anxa4	1.21E-13	0.295386494	0.225	0.098	3.89E-09
Pmepa1	1.21E-13	0.340692334	0.317	0.16	3.91E-09
Prdx6	1.89E-13	0.328150372	0.438	0.256	6.09E-09
Serpinb6b	2.22E-13	0.697324959	0.195	0.082	7.17E-09
Emd	2.24E-13	0.279828182	0.403	0.232	7.23E-09
Calm1	2.25E-13	0.835902048	0.903	0.839	7.28E-09
Ahnak	2.54E-13	0.415144478	0.29	0.151	8.22E-09
Ppia	2.59E-13	0.27239699	0.947	0.914	8.35E-09
Slc4a8	3.33E-13	0.286652932	0.154	0.059	1.07E-08
Tbc1d4	4.01E-13	0.727156879	0.267	0.129	1.30E-08
Jaml	5.48E-13	0.415712655	0.221	0.097	1.77E-08
Mpeg1	5.77E-13	0.552176728	0.256	0.129	1.86E-08
Rap2a	6.00E-13	0.266323803	0.174	0.07	1.94E-08
Cxcr3	8.14E-13	0.282666647	0.147	0.05	2.63E-08
Ogfrl1	8.74E-13	0.505310942	0.234	0.109	2.82E-08
Gnb4	9.90E-13	0.56471262	0.239	0.117	3.20E-08
Brk1	1.04E-12	0.308439129	0.606	0.431	3.36E-08
Isg15	1.18E-12	0.467411574	0.163	0.071	3.80E-08
Sub1	1.19E-12	0.329970975	0.791	0.67	3.86E-08
Tyrobp	1.21E-12	0.680699186	0.381	0.221	3.89E-08
Ccdc88a	1.24E-12	0.410407574	0.278	0.146	4.00E-08
Actn1	1.46E-12	0.420269109	0.226	0.109	4.72E-08
Ighg2b	1.48E-12	1.102274891	0.108	0.025	4.78E-08
Rab8b	1.51E-12	0.395999786	0.367	0.227	4.88E-08
Sumo2	1.54E-12	0.30832025	0.725	0.582	4.97E-08
Fxyd5	1.80E-12	0.447191249	0.588	0.39	5.81E-08
Mkrn1	2.00E-12	0.389775224	0.391	0.237	6.45E-08
Atpif1	2.13E-12	0.327949544	0.47	0.297	6.87E-08
Pim1	2.13E-12	0.4557792	0.433	0.259	6.89E-08
Akr1a1	2.15E-12	0.34830478	0.532	0.347	6.94E-08
Npc2	2.71E-12	0.512030413	0.607	0.447	8.74E-08
Mt1	3.02E-12	0.557408747	0.287	0.143	9.75E-08
Il7r	3.74E-12	0.60393693	0.358	0.196	1.21E-07
Pik3r5	3.82E-12	0.252338097	0.217	0.098	1.23E-07
Tnfaip8	3.91E-12	0.316332988	0.575	0.393	1.26E-07
Csrp1	4.55E-12	0.434692477	0.232	0.119	1.47E-07
Spint2	6.06E-12	0.289694916	0.309	0.169	1.96E-07
Slc6a6	6.09E-12	0.275039138	0.335	0.192	1.97E-07
Ier3	6.74E-12	0.260381884	0.188	0.091	2.18E-07
Uap1	8.34E-12	0.345409612	0.206	0.097	2.69E-07
Slfn5	9.45E-12	0.303625379	0.199	0.087	3.05E-07
Ndufv3	9.54E-12	0.268778391	0.478	0.281	3.08E-07
Nostrin	9.96E-12	0.311699332	0.141	0.053	3.21E-07
Mef2c	1.02E-11	-0.437497063	0.727	0.833	3.29E-07
Mxd1	1.09E-11	0.389210123	0.258	0.142	3.53E-07
Adcy6	1.10E-11	0.257356507	0.119	0.045	3.54E-07
Hif1a	1.10E-11	0.355659797	0.498	0.333	3.55E-07
Strip2	1.23E-11	0.261318411	0.141	0.05	3.96E-07
Ctsb	1.31E-11	0.34456138	0.51	0.337	4.23E-07
Avpi1	1.36E-11	0.286561514	0.182	0.072	4.38E-07
Lsp1	1.40E-11	0.6749057	0.683	0.558	4.51E-07
Arpc3	1.42E-11	0.282822351	0.801	0.677	4.59E-07
Fnbp1l	1.55E-11	0.256708669	0.182	0.074	5.00E-07
Rgs10	1.86E-11	0.373102534	0.303	0.154	6.02E-07
Fas	1.92E-11	0.250027333	0.182	0.077	6.20E-07
Arf4	1.99E-11	0.329085644	0.563	0.384	6.42E-07
Arl5c	3.47E-11	0.31269633	0.235	0.117	1.12E-06
Ccr7	4.04E-11	0.878968412	0.376	0.24	1.31E-06
Ly6e	4.07E-11	-0.302002029	0.897	0.93	1.32E-06
Ly6a	4.47E-11	0.506353846	0.664	0.527	1.44E-06
Ifitm3	4.51E-11	0.740021293	0.286	0.149	1.46E-06
Chmp2a	4.72E-11	0.252670945	0.525	0.379	1.52E-06
Selenom	5.37E-11	0.349870419	0.126	0.045	1.73E-06
Vamp8	5.53E-11	0.33040414	0.545	0.356	1.79E-06
Nudt17	5.71E-11	0.346783974	0.125	0.046	1.84E-06
Pmvk	6.00E-11	0.318803045	0.302	0.172	1.94E-06
S100a4	6.15E-11	0.809945353	0.277	0.147	1.98E-06
Ncoa7	7.37E-11	0.293650774	0.29	0.179	2.38E-06
Ccl22	8.77E-11	0.840019158	0.156	0.06	2.83E-06
Samsn1	1.02E-10	0.601148072	0.527	0.383	3.30E-06
Rnaset2a	1.03E-10	0.254354682	0.209	0.103	3.32E-06
H2afz	1.11E-10	0.705243671	0.7	0.56	3.58E-06
Ccl5	1.15E-10	1.133928536	0.36	0.225	3.70E-06
Adam23	1.17E-10	0.414446769	0.154	0.061	3.78E-06
Aif1	1.40E-10	0.272226917	0.181	0.082	4.51E-06
Gabarap	1.65E-10	0.332260243	0.758	0.597	5.32E-06
Icam1	1.71E-10	0.298049189	0.446	0.276	5.51E-06
Il15ra	1.99E-10	0.368986711	0.179	0.081	6.41E-06
Fabp5	2.39E-10	0.625874004	0.312	0.179	7.71E-06
Sell	2.50E-10	-0.489451569	0.33	0.465	8.08E-06
AW112010	2.56E-10	0.514300078	0.605	0.458	8.25E-06
Cnn2	2.90E-10	0.358414497	0.56	0.396	9.36E-06
Mthfd2	2.91E-10	0.252093785	0.264	0.129	9.40E-06
Gimap6	2.95E-10	-0.321842846	0.64	0.711	9.52E-06
Gng10	3.16E-10	0.34496752	0.591	0.414	1.02E-05
Ostf1	3.72E-10	0.280129216	0.618	0.472	1.20E-05
Anxa5	4.73E-10	0.278230515	0.315	0.175	1.53E-05
Ifitm1	4.76E-10	1.073884644	0.171	0.071	1.54E-05
Lactb	4.81E-10	0.493588225	0.329	0.202	1.55E-05
Tmcc3	4.93E-10	0.270273502	0.183	0.082	1.59E-05
Stat4	5.46E-10	0.294152742	0.453	0.315	1.76E-05
Fchsd2	5.55E-10	-0.566873054	0.467	0.545	1.79E-05
Smchd1	6.11E-10	-0.424097149	0.525	0.572	1.97E-05
Tmed3	6.47E-10	0.255403983	0.255	0.131	2.09E-05
Tnip3	6.60E-10	0.372330013	0.107	0.035	2.13E-05
Gdi2	6.76E-10	0.253372728	0.766	0.622	2.18E-05
Tuba1b	7.81E-10	0.260305606	0.526	0.357	2.52E-05
Epsti1	9.56E-10	0.649786651	0.371	0.241	3.09E-05
Itgb2	9.71E-10	0.267210812	0.338	0.201	3.14E-05
Vmp1	1.09E-09	0.300524884	0.439	0.272	3.52E-05
Cox17	1.28E-09	0.301777483	0.608	0.455	4.12E-05
H2-M2	1.66E-09	0.255570759	0.115	0.048	5.37E-05
Sdf4	1.74E-09	0.342314032	0.538	0.367	5.62E-05
App	1.85E-09	0.258711933	0.217	0.094	5.98E-05
Rac1	1.97E-09	0.281933824	0.589	0.443	6.38E-05
Ccl17	1.98E-09	0.755579606	0.124	0.046	6.40E-05
Il1b	2.08E-09	0.513938489	0.179	0.085	6.71E-05
Btla	2.12E-09	-0.484671611	0.439	0.508	6.83E-05
Uba52	2.31E-09	-0.303240674	0.817	0.785	7.44E-05
Lamp1	2.66E-09	0.415942281	0.528	0.375	8.60E-05
Net1	2.71E-09	0.570348724	0.265	0.15	8.75E-05
Vim	2.77E-09	0.532410788	0.62	0.476	8.93E-05
Ifitm2	3.08E-09	0.539135427	0.327	0.189	9.95E-05
Pkp3	4.00E-09	0.276507288	0.291	0.151	0.00012926
Snx29	4.07E-09	-0.527842787	0.221	0.323	0.000131493
Ffar2	4.38E-09	0.262736272	0.172	0.081	0.000141461
Cd63	4.63E-09	0.597412561	0.219	0.121	0.000149506
Aebp2	5.43E-09	0.334022236	0.398	0.249	0.000175387
Lgals1	5.61E-09	0.329131373	0.329	0.201	0.000181053
Psme2	5.97E-09	0.49981096	0.574	0.488	0.00019285
Pfn1	6.00E-09	0.277126079	0.941	0.894	0.000193835
Ctnna1	6.22E-09	0.269682711	0.261	0.158	0.000200849
Lima1	6.30E-09	0.257723993	0.101	0.035	0.000203483
Hes1	6.61E-09	-0.378867948	0.047	0.11	0.000213399
Rhoh	6.79E-09	-0.415436498	0.616	0.68	0.000219309
Zmynd15	8.59E-09	0.357740886	0.117	0.048	0.000277303
Samd9l	8.94E-09	-0.608239805	0.391	0.489	0.000288598
Ncf1	9.80E-09	0.284060545	0.442	0.296	0.000316543
Atp1a1	1.01E-08	0.256019521	0.406	0.264	0.000326672
Reep5	1.11E-08	0.272981022	0.508	0.36	0.000357881
Slpi	1.15E-08	0.392861302	0.103	0.032	0.000372869
Pkm	1.36E-08	0.275163074	0.612	0.422	0.000438999
Cd37	1.37E-08	-0.31995517	0.727	0.811	0.000441651
Mpc1	1.56E-08	0.275553439	0.53	0.384	0.000502806
Grasp	1.91E-08	0.2588446	0.125	0.049	0.000615098
Pou2af1	2.02E-08	-0.344516972	0.371	0.46	0.000653354
Fam49a	2.24E-08	0.257514421	0.22	0.106	0.000722792
Rap2b	2.38E-08	0.351838108	0.258	0.149	0.000769756
Scand1	2.76E-08	0.272558106	0.704	0.549	0.000890561
Grn	3.18E-08	0.347547471	0.255	0.147	0.001026793
Ywhae	3.26E-08	0.274109008	0.597	0.442	0.001052475
Il4i1	3.46E-08	0.345707581	0.22	0.119	0.001116558
S1pr1	3.49E-08	-0.479767426	0.364	0.437	0.001127382
Tnfrsf18	3.93E-08	0.303948593	0.3	0.165	0.00126809
Sh3bgrl3	4.11E-08	0.294699506	0.781	0.666	0.001327033
Cd55	4.66E-08	-0.435158582	0.193	0.276	0.001505817
Tctex1d2	4.79E-08	0.273993902	0.274	0.146	0.001544901
Dap	4.83E-08	0.270513536	0.21	0.116	0.001557781
Ly75	5.58E-08	0.295071181	0.225	0.125	0.001801214
Hk2	6.50E-08	0.264447366	0.117	0.046	0.002099185
Selplg	8.04E-08	0.40696767	0.406	0.273	0.002595276
Fam32a	8.07E-08	0.287685608	0.521	0.374	0.002606863
Hsp90b1	8.24E-08	-0.347764596	0.683	0.721	0.002660425
Myl12a	8.39E-08	0.262081097	0.552	0.44	0.002708011
Pcgf5	8.71E-08	0.364653397	0.297	0.179	0.002813356
Ms4a1	9.40E-08	-0.38259485	0.599	0.739	0.003033599
H2-Q6	9.48E-08	0.354726551	0.627	0.482	0.00306039
Ldha	1.02E-07	0.30131735	0.598	0.421	0.003299922
Rgs2	1.41E-07	0.251012127	0.279	0.161	0.004546249
Ikzf3	1.43E-07	-0.499024219	0.348	0.425	0.004622251
Macf1	1.45E-07	-0.524194662	0.622	0.671	0.004673289
Pax5	1.46E-07	-0.416692702	0.402	0.488	0.004717705
Tcf4	1.49E-07	0.273925533	0.577	0.43	0.004818135
Cd200	1.70E-07	0.353533607	0.355	0.247	0.005483676
Ctla2a	2.14E-07	0.502434406	0.152	0.075	0.006925015
Sinhcaf	2.41E-07	0.250149839	0.338	0.238	0.007767677
Gm31243	2.46E-07	-0.450813697	0.452	0.562	0.007957599
Hnrnpa2b1	2.50E-07	-0.287734834	0.887	0.885	0.00807369
Gm4070	2.69E-07	-0.415591802	0.219	0.29	0.008693477
Gm2a	2.83E-07	0.273072742	0.422	0.281	0.009134811
Hsph1	3.25E-07	-0.514066749	0.187	0.289	0.010508125
Fyb	3.26E-07	0.276713589	0.299	0.179	0.010529912
Btf3	3.72E-07	0.252680853	0.874	0.756	0.012007387
Arpc5l	3.79E-07	-0.288419191	0.598	0.595	0.012241022
mt-Atp8	3.82E-07	-0.379687603	0.635	0.645	0.012335161
Slamf7	4.37E-07	0.263078544	0.215	0.119	0.01409321
Fcrl1	5.77E-07	-0.321419864	0.33	0.418	0.018629389
Birc2	6.42E-07	0.274691969	0.52	0.379	0.020734546
Arhgef1	6.76E-07	-0.358848649	0.732	0.73	0.021815147
Myl6	6.86E-07	0.378979729	0.812	0.729	0.022143886
Prdx5	6.89E-07	0.25681396	0.519	0.372	0.022258455
Serpinb9	8.03E-07	0.397777086	0.172	0.095	0.025914853
Gpr183	8.33E-07	0.281084829	0.506	0.358	0.026888015
Psmb8	9.86E-07	0.328504789	0.846	0.756	0.031830866
Tut4	1.13E-06	-0.451568009	0.538	0.573	0.036449648
Junb	1.19E-06	0.312895853	0.749	0.661	0.03827864
Itga4	1.22E-06	0.285999448	0.653	0.547	0.039290617
Tspan13	1.39E-06	0.275031196	0.424	0.293	0.045024195
Lrrk2	1.52E-06	-0.433294669	0.29	0.377	0.049198554
Ccr2	1.63E-06	0.270016349	0.134	0.064	0.052556289
Cd9	2.52E-06	0.262918489	0.166	0.085	0.08135989
Gimap1os	2.96E-06	-0.335583873	0.11	0.171	0.0955583
Satb1	3.23E-06	-0.470960148	0.389	0.497	0.104160781
Sec61b	3.25E-06	0.27916131	0.671	0.563	0.104867498
Sec61g	3.31E-06	0.260434949	0.781	0.655	0.106777011
Ssr4	3.34E-06	0.292265321	0.581	0.428	0.107912121
Gpx1	3.46E-06	0.300399125	0.639	0.519	0.111631436
Chordc1	3.52E-06	-0.427814245	0.318	0.37	0.113556976
Emp3	3.57E-06	0.264893639	0.4	0.283	0.115185219
Enpp2	3.65E-06	-0.285605724	0.099	0.163	0.117849843
Lmo2	4.05E-06	-0.309922423	0.329	0.392	0.130601212
Psap	4.07E-06	0.351625682	0.7	0.579	0.131391318
Hnrnpa0	4.29E-06	-0.436350908	0.512	0.556	0.138596196
Lynx1	4.37E-06	-0.271204691	0.06	0.115	0.141058425
Ccnd2	4.75E-06	0.293961415	0.402	0.275	0.153213869
Mbnl1	5.20E-06	-0.279826581	0.852	0.845	0.168009226
Alox5ap	5.54E-06	0.316904463	0.182	0.104	0.178710441
Cytip	6.18E-06	0.39107903	0.704	0.597	0.199401375
Jak2	6.61E-06	0.337789796	0.337	0.22	0.213297521
Hspe1	6.78E-06	-0.253031915	0.673	0.635	0.218861893
Stat1	7.84E-06	-0.358795352	0.702	0.725	0.253037993
Emb	8.52E-06	0.385054023	0.285	0.168	0.275107944
Ctsh	8.82E-06	0.255975319	0.668	0.532	0.284722736
Tmem108	9.20E-06	-0.259402797	0.09	0.149	0.297150259
Cd22	1.10E-05	-0.320844579	0.348	0.44	0.354574648
9930111J21Rik2	1.13E-05	-0.477061178	0.574	0.615	0.365286089
Bst2	1.25E-05	0.555502578	0.39	0.279	0.403056065
Gng5	1.41E-05	0.251165803	0.722	0.582	0.4545613
Serpinb1a	1.83E-05	-0.341052132	0.373	0.429	0.58951605
Tmem123	1.98E-05	0.467147514	0.563	0.427	0.637923204
Relb	2.39E-05	0.319501366	0.415	0.314	0.770875189
Zfp608	2.39E-05	-0.373069766	0.269	0.326	0.770998456
Gm47230	2.78E-05	-0.315705358	0.08	0.132	0.898552335
Slc25a37	3.04E-05	-0.400256233	0.181	0.233	0.982017048
Gm30211	3.50E-05	-0.406705717	0.234	0.313	1
Xist	4.07E-05	-0.271023083	0.892	0.874	1
Foxp1	4.09E-05	-0.371632916	0.693	0.707	1
C1galt1	5.17E-05	-0.35449294	0.225	0.275	1
A430035B10Rik	5.43E-05	-0.257181395	0.092	0.142	1
Zbtb20	5.64E-05	0.305658126	0.434	0.328	1
St13	6.38E-05	-0.377822343	0.543	0.557	1
Ms4a4c	6.46E-05	-0.272122578	0.274	0.32	1
Tle4	6.71E-05	-0.425380091	0.325	0.372	1
Zfp318	6.87E-05	-0.480606562	0.336	0.417	1
Cd38	7.43E-05	-0.292098037	0.553	0.598	1
Smap2	7.80E-05	-0.277977912	0.483	0.467	1
Prpf4b	0.000100968	-0.368157057	0.639	0.644	1
Fth1	0.000124808	0.378123338	0.988	0.976	1
Ripor2	0.0001266	-0.350505014	0.371	0.427	1
Serpina3f	0.000130182	-0.282493883	0.1	0.145	1
Slamf6	0.000146872	-0.364148757	0.456	0.504	1
1110059E24Rik	0.00014932	-0.292935093	0.46	0.49	1
Trac	0.000149384	0.267845263	0.191	0.113	1
Setd2	0.000156138	-0.388279184	0.379	0.393	1
Snx30	0.000171563	-0.339626285	0.183	0.225	1
Cpm	0.000198114	-0.25498481	0.073	0.121	1
Mycbp2	0.000215341	-0.394518646	0.709	0.702	1
Gimap9	0.000224057	-0.265218621	0.387	0.427	1
Wfdc17	0.000240088	0.29847176	0.288	0.21	1
Cacybp	0.000309018	-0.341920611	0.416	0.43	1
Txndc16	0.000311983	-0.33380691	0.223	0.263	1
Dok3	0.000349724	-0.274943515	0.227	0.266	1
Ptpn6	0.000365493	-0.276224175	0.629	0.631	1
Pag1	0.000393421	-0.331610122	0.387	0.435	1
Ankrd11	0.000422675	-0.277867681	0.745	0.717	1
Gm20559	0.000452594	-0.303628314	0.199	0.247	1
Gpr174	0.000536864	-0.343538801	0.204	0.259	1
Cd24a	0.000571735	-0.315426334	0.245	0.31	1
Irf8	0.000632251	0.260353679	0.765	0.715	1
Pten	0.000814338	-0.300184731	0.476	0.471	1
Atp8a1	0.000937667	-0.288373502	0.241	0.268	1
4930523C07Rik	0.000959876	-0.310245295	0.648	0.656	1
01-Mar	0.000962353	-0.381571896	0.484	0.54	1
Fkbp4	0.001040054	-0.28947881	0.22	0.272	1
Ttc14	0.001121049	-0.307100436	0.453	0.457	1
Psme1	0.001333137	0.28246876	0.789	0.725	1
Samhd1	0.001469862	-0.326949003	0.716	0.719	1
Klhl24	0.001538582	-0.359821606	0.549	0.547	1
Top2b	0.001549312	-0.288517423	0.433	0.417	1
Bcl11a	0.001552406	-0.321550111	0.494	0.54	1
Foxo1	0.001573859	-0.364139112	0.363	0.398	1
Zcchc7	0.001672268	-0.31001047	0.632	0.633	1
H2-Ob	0.00173698	-0.30460108	0.472	0.487	1
Scaf11	0.001797001	-0.317539637	0.572	0.561	1
Blnk	0.001806343	-0.262682007	0.458	0.476	1
Ppp3ca	0.001981084	-0.285373607	0.484	0.507	1
Bend5	0.002087086	-0.273972444	0.15	0.197	1
Tec	0.002092669	-0.276788307	0.182	0.229	1
Bptf	0.002300736	-0.332280273	0.634	0.603	1
Zfp407	0.002543122	-0.359238505	0.136	0.195	1
1810026B05Rik	0.002637843	-0.322180433	0.366	0.381	1
Zfp292	0.002709243	-0.345191374	0.503	0.501	1
Pnn	0.003261043	-0.258823917	0.568	0.532	1
Pxdc1	0.003301894	-0.303623625	0.176	0.246	1
Ahsa1	0.003327383	-0.307508002	0.3	0.329	1
Snx2	0.003453444	-0.285716376	0.509	0.516	1
Sesn1	0.003665523	-0.313385343	0.222	0.287	1
Far1	0.004116117	-0.262436211	0.348	0.343	1
Arglu1	0.004242199	-0.27584395	0.48	0.483	1
Trim44	0.004435725	-0.276976151	0.234	0.26	1
Card6	0.004447071	-0.294709359	0.173	0.227	1
Ifi27l2a	0.004522912	0.336352848	0.479	0.37	1
Rasgrp3	0.00590556	-0.265366266	0.341	0.388	1
Slc12a6	0.006329932	-0.34708848	0.4	0.416	1
Rbm5	0.006562703	-0.254425507	0.609	0.575	1
Lyn	0.007483236	-0.294686632	0.598	0.597	1
B3gnt5	0.008378728	-0.347139399	0.327	0.374	1
Filip1l	0.008539291	-0.322233552	0.659	0.644	1
Mtss1	0.008824807	-0.285753181	0.278	0.302	1
Nufip2	0.0093482	-0.323774144	0.412	0.415	1
Dennd5b	0.010116402	-0.261933293	0.333	0.358	1
Chst3	0.010971845	-0.27348487	0.152	0.186	1
Tsc22d4	0.011139641	-0.275920966	0.662	0.626	1
Ptges3	0.011763167	-0.286615024	0.559	0.529	1
Apoe	0.012045303	0.550686373	0.593	0.483	1
Itpr3	0.013211165	-0.282205742	0.193	0.208	1
Dleu2	0.013477563	-0.316651355	0.388	0.409	1
Atf7ip	0.014281081	-0.369135769	0.488	0.509	1
Arhgap45	0.014545587	-0.326240165	0.609	0.58	1
Ero1lb	0.015728754	-0.326747625	0.303	0.305	1
Ifi214	0.015946834	-0.312852195	0.133	0.188	1
Man1a	0.016396382	-0.294276685	0.499	0.504	1
Tsix	0.016680175	-0.340354268	0.393	0.391	1
Nr3c1	0.017261809	-0.321321683	0.414	0.417	1
Senp7	0.017432171	-0.40274623	0.309	0.332	1
Tgfbr2	0.019625319	-0.325795781	0.366	0.379	1
Serpina3g	0.019785303	-0.306620777	0.384	0.399	1
Irf2	0.019913008	-0.319966495	0.585	0.588	1
Retreg1	0.023264183	-0.259342865	0.344	0.343	1
Nsd1	0.030309363	-0.272089741	0.505	0.49	1
Siglecg	0.030875016	-0.277314984	0.416	0.427	1
Brwd1	0.031678551	-0.361725117	0.194	0.225	1
Pkn2	0.038046929	-0.25211518	0.34	0.356	1
Gm47664	0.050709967	-0.322564568	0.238	0.274	1
Kmt2e	0.052521491	-0.255837846	0.673	0.634	1
Chil3	0.057232358	0.57428818	0.303	0.248	1
Hipk1	0.070860198	-0.273349343	0.396	0.4	1
Plac8	0.077581294	0.33555211	0.41	0.363	1
Elmo1	0.078024883	-0.319599546	0.493	0.49	1
Ptk2b	0.079223725	-0.298439553	0.318	0.321	1
Zfp652	0.08290498	-0.302387484	0.238	0.265	1
Tbc1d1	0.084310354	-0.251228686	0.409	0.395	1
Gm26917	0.084352271	-0.379874115	0.375	0.381	1
Hspd1	0.086110257	-0.298896592	0.422	0.411	1
Cisd2	0.088908904	-0.265221838	0.303	0.296	1
Fnbp4	0.098100248	-0.366906296	0.278	0.294	1
Tspan32	0.106463042	-0.279505716	0.376	0.402	1
Kdm2a	0.119317691	-0.288324178	0.469	0.431	1
Baz1a	0.122188595	-0.273273671	0.561	0.534	1
Mga	0.13340646	-0.283613026	0.309	0.307	1
Phf14	0.137700785	-0.303491985	0.342	0.338	1
Arhgap17	0.147287738	-0.284680153	0.346	0.357	1
Hnrnph1	0.161695213	-0.337264879	0.499	0.466	1
Rfc1	0.2120426	-0.312544554	0.272	0.287	1
Rif1	0.217692909	-0.26369762	0.212	0.22	1
Zfp644	0.301648423	-0.271088375	0.43	0.405	1
Eml4	0.315683722	-0.322309234	0.395	0.384	1
Itsn2	0.319468883	-0.308642141	0.496	0.465	1
Ash1l	0.337839836	-0.271773137	0.568	0.509	1
Usp34	0.357989637	-0.268763159	0.455	0.42	1
Sesn3	0.399568356	-0.260479088	0.319	0.317	1
Hbb-bs	0.409432474	-1.804141313	0.427	0.368	1
Bod1l	0.426114445	-0.269820807	0.487	0.45	1
Stag1	0.440680728	-0.285456987	0.416	0.382	1
Hbb-bt	0.525024348	-1.032919853	0.108	0.094	1
Kat6a	0.545262428	-0.272444096	0.401	0.382	1
Kmt5b	0.647465428	-0.293765436	0.297	0.276	1
Setx	0.726436825	-0.261723802	0.32	0.303	1
Ptgds	0.764640672	-0.272309925	0.197	0.192	1
Trim56	0.777565717	-0.305503586	0.218	0.227	1
Med13	0.881932635	-0.265486053	0.331	0.308	1
Hba-a1	0.921454741	-1.844810757	0.302	0.274	1
Washc4	0.929857559	-0.282432688	0.267	0.269	1
