# Supplementary material for: Age-dependent gray matter demyelination is associated with leptomeningeal neutrophil accumulation
Source: JCI Insight. 2022 May 10;7(12):e158144. doi: 10.1172/jci.insight.158144 (PMC9309059; doi:10.1172/jci.insight.158144)
Supplement: Supplemental data set 1 [file jciinsight-7-158144-s009.zip › 158144-INS-RG-RV-3_sd_589489-1/Leptomeningeal_Tcells_DEG.csv]

	p_val	avg_log2FC	pct.1	pct.2	p_val_adj		Differential gene expression - expressed as young vs old. Negative fold change indicates upregulated in young
Rbm3	5.02E-44	0.727956937	0.804	0.643	1.62E-39
Hsp90ab1	2.11E-27	-0.427124962	0.912	0.94	6.82E-23
Gm42418	1.17E-21	-0.505742307	0.999	1	3.76E-17
Rsrp1	1.92E-20	-0.440379321	0.764	0.859	6.20E-16
AY036118	5.13E-20	-0.455817375	0.909	0.939	1.66E-15
Lars2	1.29E-15	-0.511252563	0.625	0.745	4.16E-11
Hsph1	8.07E-15	-0.417428013	0.187	0.325	2.60E-10
Ramp3	5.01E-14	0.58863993	0.285	0.153	1.62E-09
Hspa8	7.60E-14	-0.263526222	0.941	0.95	2.45E-09
Rabac1	1.09E-13	0.343204565	0.721	0.618	3.53E-09
Cirbp	5.21E-13	0.425414739	0.423	0.276	1.68E-08
Ctla2a	4.47E-11	0.541674491	0.566	0.456	1.44E-06
Ttr	5.37E-11	-0.428906177	0.488	0.604	1.73E-06
Il7r	3.96E-10	0.318333467	0.871	0.81	1.28E-05
Srsf5	6.61E-10	0.378245618	0.729	0.636	2.13E-05
Dusp1	1.20E-09	0.500577615	0.348	0.237	3.86E-05
Hsp90aa1	1.34E-09	-0.296207731	0.785	0.838	4.34E-05
Ctla4	1.77E-09	0.414868895	0.415	0.331	5.73E-05
Gm26917	4.99E-09	-0.45857116	0.387	0.484	0.000161061
Gadd45b	5.76E-09	0.36369448	0.465	0.376	0.000185828
Sdf4	6.57E-09	0.387357863	0.706	0.626	0.000212039
Zeb1	1.77E-08	0.490618045	0.413	0.299	0.000569996
Crem	1.88E-08	0.333716336	0.355	0.274	0.000607416
Snhg8	4.29E-08	0.28310989	0.618	0.546	0.001386067
Ltb	6.33E-08	-0.260209611	0.829	0.872	0.002044194
Dnaja1	6.69E-08	-0.323504207	0.759	0.83	0.002158631
Vmp1	8.95E-08	0.391201645	0.657	0.573	0.002889039
Atp2b4	2.44E-07	0.32350766	0.521	0.424	0.007874604
Dgat1	2.84E-07	0.256271381	0.291	0.218	0.009184179
Sell	4.29E-07	-0.369254033	0.102	0.189	0.013843295
Arid5a	6.99E-07	0.328222169	0.444	0.362	0.022555032
H2-Q6	7.90E-07	0.271696497	0.588	0.493	0.025496594
Chordc1	1.05E-06	-0.269399735	0.346	0.435	0.033843603
Fos	1.59E-06	0.63942856	0.365	0.278	0.05117286
Zfp36l2	1.65E-06	0.285550332	0.864	0.816	0.053228871
Ar	1.95E-06	0.355485422	0.253	0.169	0.062830302
Gadd45g	2.00E-06	0.315883564	0.311	0.249	0.06466363
Hif1a	2.48E-06	0.343284786	0.7	0.624	0.080071963
Hsp90b1	2.93E-06	-0.332643325	0.579	0.672	0.094623305
Gpm6b	3.98E-06	0.437090306	0.135	0.061	0.128515815
Satb1	4.65E-06	-0.389098545	0.435	0.521	0.1502794
Gm8369	4.91E-06	0.284842112	0.571	0.481	0.158508936
Tnfaip3	6.18E-06	0.410558633	0.386	0.292	0.199565232
Upf3b	1.01E-05	0.255143968	0.336	0.279	0.325431534
Fosl2	1.10E-05	0.374166881	0.237	0.148	0.353725734
Junb	3.74E-05	0.365217485	0.86	0.83	1
Fus	3.87E-05	0.275274131	0.661	0.593	1
Cd7	5.10E-05	-0.31069762	0.05	0.108	1
Cacybp	5.77E-05	-0.252406693	0.34	0.429	1
Chd3	8.46E-05	-0.340530371	0.44	0.522	1
Tnfrsf18	0.000132079	0.286447565	0.589	0.51	1
Crbn	0.000276155	0.297120563	0.394	0.321	1
Dusp2	0.000493808	0.261369383	0.394	0.35	1
Iigp1	0.000570786	0.321520248	0.207	0.155	1
Arid5b	0.000585306	0.259973175	0.607	0.559	1
Rgs10	0.0007052	-0.277725415	0.413	0.503	1
Mif4gd	0.000774482	0.281305303	0.4	0.33	1
St13	0.000980756	-0.259371528	0.522	0.61	1
Rnf125	0.00103232	0.306005591	0.367	0.279	1
Tnfrsf4	0.00136807	0.286547689	0.403	0.34	1
Ighm	0.001512623	-0.298016131	0.257	0.342	1
Tnfsf8	0.002058675	0.267311646	0.299	0.252	1
Ikzf2	0.005105532	-0.496947657	0.278	0.336	1
Clec2d	0.008993017	-0.297627264	0.483	0.575	1
Igkc	0.010826896	0.836304379	0.198	0.167	1
Gramd3	0.012476097	0.304570628	0.352	0.289	1
Fosb	0.013311414	0.384156169	0.206	0.164	1
Malt1	0.015945511	0.290499783	0.551	0.498	1
Ccl5	0.022429135	0.431074447	0.352	0.341	1
Nrgn	0.023531526	-0.735372336	0.135	0.174	1
Macf1	0.025065494	-0.349758182	0.631	0.704	1
Arap2	0.033492145	0.269698954	0.552	0.499	1
Sertad1	0.038987558	0.252665633	0.243	0.201	1
Txk	0.060414428	-0.402508496	0.422	0.494	1
Vps37b	0.06160158	0.258177728	0.265	0.224	1
Nkg7	0.068087226	-0.269347381	0.176	0.232	1
Cd69	0.085032558	-0.313312581	0.42	0.466	1
Ptms	0.135576234	-0.274370088	0.313	0.355	1
Hba-a1	0.152103243	-0.683650317	0.295	0.263	1
Socs3	0.15349973	0.263767635	0.452	0.392	1
Hbb-bs	0.398282463	-1.054899294	0.373	0.371	1
Furin	0.467464926	-0.269202459	0.289	0.309	1
