# Supplementary material for: Age-dependent gray matter demyelination is associated with leptomeningeal neutrophil accumulation
Source: JCI Insight. 2022 May 10;7(12):e158144. doi: 10.1172/jci.insight.158144 (PMC9309059; doi:10.1172/jci.insight.158144)
Supplement: Supplemental data set 1 [file jciinsight-7-158144-s009.zip › 158144-INS-RG-RV-3_sd_589489-1/Leptomeningeal_neutrophils_DEG.csv]

	p_val	avg_log2FC	pct.1	pct.2	p_val_adj		Differential gene expression - expressed as young vs old. Negative fold change indicates upregulated in young
Malat1	1.22E-18	-0.383457096	1	1	3.95E-14
Stfa2l1	5.20E-13	1.129860994	0.529	0.299	1.68E-08
Retnlg	6.24E-11	0.951554762	0.573	0.349	2.01E-06
S100a9	2.35E-10	0.722452101	0.908	0.793	7.57E-06
Rbm3	1.21E-09	0.534286158	0.675	0.485	3.90E-05
Cd74	2.74E-09	-0.719129373	0.558	0.705	8.86E-05
S100a8	3.13E-09	0.633176911	0.934	0.846	0.000100959
Actg1	7.51E-09	0.48400755	0.91	0.786	0.000242329
Cd52	2.89E-08	0.438990144	0.949	0.846	0.000932141
Cstdc4	6.85E-08	1.185030533	0.43	0.266	0.002210513
Rps19	7.62E-08	-0.576800269	0.609	0.739	0.002459281
Dennd4a	1.08E-07	0.632211701	0.381	0.211	0.00347143
Cd14	2.40E-07	0.570556515	0.882	0.819	0.007754454
Ifitm2	2.78E-07	0.421915424	0.923	0.9	0.008971585
Lilr4b	3.34E-07	0.569007991	0.691	0.534	0.010790109
Chmp4b	5.55E-07	0.398982549	0.675	0.52	0.017915364
2310001H17Rik	7.81E-07	-0.434919713	0.614	0.741	0.025229057
Rps24	8.66E-07	-0.531130416	0.708	0.808	0.027973822
Srgn	1.05E-06	0.376518223	0.992	0.979	0.033878998
Il18rap	1.26E-06	0.504824149	0.537	0.378	0.040784978
Rps8	1.80E-06	-0.496100625	0.757	0.803	0.058018415
C3	1.86E-06	-0.76903559	0.327	0.461	0.059915556
Id1	1.99E-06	0.574031689	0.514	0.373	0.064131007
5830428M24Rik	2.12E-06	-0.526672147	0.202	0.347	0.068517054
Rsrp1	2.68E-06	-0.335009918	0.895	0.929	0.08661862
Hmgb2	2.68E-06	0.489273477	0.785	0.644	0.086624117
Trem1	3.65E-06	0.483904572	0.675	0.53	0.117715518
Ifitm6	4.52E-06	0.569918412	0.24	0.114	0.145848225
Klf2	4.85E-06	0.484010921	0.729	0.584	0.156549822
Cstdc5	5.67E-06	1.219021126	0.281	0.154	0.182979654
H2-Q6	5.93E-06	0.675595674	0.361	0.23	0.191502762
Xpo1	7.00E-06	-0.38299205	0.077	0.185	0.225992857
Cxcl2	7.13E-06	0.851786264	0.691	0.591	0.230101192
Lcn2	7.83E-06	0.54695514	0.708	0.565	0.252659318
Itgam	1.44E-05	0.420511898	0.714	0.591	0.463917677
Rpl13	1.44E-05	-0.459506679	0.706	0.784	0.465539706
Wfdc17	1.63E-05	0.443468343	0.928	0.881	0.52560731
Egr2	1.82E-05	0.443685106	0.102	0.029	0.58617631
Rpl27a	1.89E-05	-0.421080811	0.78	0.831	0.610674641
Abr	2.48E-05	-0.456722253	0.363	0.492	0.799338443
Dmxl2	2.63E-05	0.506414288	0.409	0.268	0.848072134
Dnajb9	3.21E-05	0.372107306	0.269	0.15	1
Rps28	3.93E-05	-0.312859523	0.813	0.867	1
Atp11b	4.10E-05	0.358659133	0.473	0.335	1
Ifitm1	4.34E-05	0.3398649	0.89	0.808	1
Ctsb	4.37E-05	-0.373644054	0.757	0.798	1
Cope	4.74E-05	0.371192412	0.253	0.14	1
Chil3	4.89E-05	0.508815931	0.801	0.729	1
Lst1	5.92E-05	-0.382361086	0.744	0.77	1
Gm14548	7.18E-05	0.330605459	0.228	0.121	1
Rps16	7.23E-05	-0.331356299	0.898	0.933	1
Rps11	7.73E-05	-0.382993778	0.747	0.815	1
Aldoa	7.87E-05	-0.255310224	0.726	0.817	1
Prpf4b	8.03E-05	-0.422972823	0.217	0.34	1
Brd2	8.08E-05	0.338992159	0.563	0.42	1
Nfe2l2	8.82E-05	-0.41465275	0.591	0.703	1
Rara	9.54E-05	0.311676014	0.455	0.314	1
Cyth4	9.92E-05	0.357655481	0.542	0.409	1
Snx10	0.000100506	-0.455243506	0.499	0.594	1
Wfdc21	0.000105261	0.423533202	0.703	0.596	1
Fis1	0.000114787	0.371419968	0.371	0.245	1
Filip1l	0.000115258	-0.512635308	0.197	0.311	1
Vgll4	0.000119229	-0.428063263	0.21	0.318	1
Cebpb	0.00012681	0.293621188	0.908	0.838	1
Jund	0.000134259	0.424487783	0.655	0.546	1
Ppp1r10	0.000146486	0.47343305	0.468	0.352	1
AB124611	0.000146613	0.271839581	0.744	0.615	1
Saa1	0.000153987	-0.521838215	0.471	0.587	1
AI467606	0.000170195	0.415482938	0.279	0.166	1
Gda	0.000178273	0.425868998	0.575	0.456	1
Tln1	0.000183035	0.286674686	0.621	0.496	1
Cst3	0.000183611	-0.347300502	0.867	0.926	1
Max	0.000184267	0.369765605	0.448	0.323	1
H13	0.000189188	0.306270975	0.373	0.249	1
Mrgpra2a	0.000236499	0.372125397	0.153	0.074	1
Hspa8	0.000247679	-0.345038647	0.726	0.777	1
Ctsz	0.000251305	-0.435785585	0.527	0.615	1
Lmnb1	0.00025365	0.389930337	0.499	0.373	1
Zmynd11	0.000256621	0.267164512	0.184	0.095	1
S100a11	0.000267648	0.26099355	0.895	0.838	1
Hsp90b1	0.000285112	-0.459747095	0.274	0.38	1
Hist1h4i	0.00028803	-0.590399206	0.22	0.323	1
Rpl23a	0.000304421	-0.363242328	0.586	0.663	1
Grina	0.00035181	0.2896946	0.89	0.841	1
Fos	0.000368441	0.382101572	0.632	0.534	1
Zbtb20	0.00037066	-0.331978326	0.043	0.112	1
Klf9	0.000376742	0.29638468	0.141	0.064	1
Marcks	0.000417813	-0.395535941	0.754	0.805	1
Rps15a	0.00042231	-0.411585084	0.657	0.713	1
S100a6	0.000437116	0.48541927	0.79	0.722	1
Plp2	0.000450452	0.357531426	0.417	0.306	1
Hdc	0.000452193	0.410844327	0.701	0.613	1
Mrpl43	0.000452326	0.309739535	0.269	0.169	1
Tpp1	0.000465285	-0.39612387	0.087	0.166	1
Tasor	0.000495746	-0.319780663	0.061	0.135	1
Creb3	0.000497348	0.259010026	0.138	0.064	1
Ypel3	0.000504971	0.356099829	0.558	0.442	1
Rpl18a	0.000562639	-0.287020525	0.841	0.857	1
H2-Q7	0.000580317	0.478053385	0.501	0.409	1
Rpl13a	0.000603825	-0.46147005	0.68	0.753	1
Tnpo1	0.000610157	-0.435304152	0.13	0.219	1
Gpr141	0.000625045	-0.368394393	0.322	0.437	1
Icam1	0.000627394	-0.59777866	0.391	0.482	1
Atp6v0c	0.00062922	-0.344937112	0.923	0.929	1
Fuca2	0.000636047	-0.319141044	0.217	0.323	1
Pde1b	0.000673513	0.250935004	0.105	0.043	1
Ncf1	0.000693083	-0.329054312	0.688	0.755	1
St13	0.00070416	-0.457865685	0.233	0.328	1
Wsb2	0.00070588	0.28938924	0.148	0.074	1
Irf2	0.00071256	-0.308047041	0.629	0.694	1
Lilrb4a	0.000747924	0.299301039	0.785	0.71	1
C5ar1	0.000773663	0.304877626	0.601	0.506	1
Magt1	0.000780639	-0.456313105	0.079	0.152	1
Alox5ap	0.000803163	0.276663033	0.885	0.822	1
Csta3	0.000806977	0.564069472	0.11	0.048	1
Rplp2	0.000828563	-0.254724829	0.818	0.846	1
Ndufa11	0.000877519	0.262958277	0.123	0.057	1
Sgk1	0.000942702	0.317198136	0.427	0.302	1
Mirt2	0.000956945	0.286662766	0.366	0.257	1
Rpl10a	0.000962894	-0.537562255	0.286	0.366	1
Susd6	0.000968767	-0.365934934	0.46	0.556	1
Rab31	0.001043949	0.302888931	0.274	0.176	1
Syne1	0.001077335	0.278419775	0.125	0.059	1
Synj2bp	0.001094368	-0.366309029	0.049	0.109	1
Aldh16a1	0.001134079	0.274938059	0.138	0.069	1
Cd47	0.00114848	0.295075982	0.754	0.675	1
Ly6g	0.001171507	0.358153328	0.105	0.045	1
Ccl6	0.001258949	0.45989476	0.468	0.378	1
Hcst	0.001333068	0.278177301	0.499	0.385	1
Hspe1	0.001518533	-0.358656333	0.049	0.107	1
Adam17	0.001530713	-0.357834628	0.253	0.347	1
Ctss	0.001544161	-0.312270468	0.729	0.784	1
Haus8	0.001610973	-0.369169985	0.115	0.192	1
Flna	0.001707113	0.375399091	0.35	0.254	1
Malt1	0.001744261	-0.340619958	0.113	0.19	1
Myo9b	0.001756806	-0.38282195	0.176	0.259	1
Rps15	0.00179891	-0.368276348	0.66	0.701	1
Pik3cg	0.001799277	-0.34966298	0.146	0.223	1
H2afj	0.00182529	-0.307868056	0.701	0.76	1
Prnp	0.001905838	0.309627489	0.499	0.385	1
B3gnt2	0.001917436	-0.380538181	0.095	0.164	1
Clta	0.001922649	-0.313585714	0.44	0.52	1
Fpr1	0.002002784	0.289861516	0.386	0.28	1
Lamtor5	0.002098726	-0.361902742	0.13	0.207	1
Pptc7	0.002175705	0.330931512	0.171	0.097	1
Atxn10	0.002205906	0.331479889	0.184	0.109	1
Nfkbib	0.002273253	-0.338164239	0.097	0.169	1
Nod2	0.002279346	-0.334965013	0.054	0.112	1
Sp3os	0.002314501	0.288999559	0.125	0.064	1
Trir	0.00233767	-0.37621839	0.302	0.392	1
H2-Eb1	0.002370373	-0.459009307	0.297	0.38	1
Flot1	0.00245588	0.273168311	0.33	0.233	1
Srsf2	0.002486759	0.366121919	0.253	0.171	1
Krcc1	0.0024935	-0.345008553	0.205	0.29	1
Sertad3	0.00249794	0.25593997	0.146	0.078	1
Os9	0.002502407	0.280678618	0.32	0.228	1
Rps18	0.002517009	-0.530059652	0.228	0.304	1
Hif1a	0.002565779	0.317285595	0.417	0.299	1
Adam19	0.002654792	0.287858226	0.292	0.197	1
Ctnnbip1	0.002678438	0.293341774	0.386	0.283	1
Stfa2	0.002753934	1.216109152	0.123	0.064	1
Sf3b3	0.002786929	-0.284866544	0.064	0.126	1
Pole4	0.0029006	-0.256649285	0.051	0.107	1
Rpl35	0.002904001	-0.377793351	0.402	0.482	1
Zfp36l1	0.002979317	0.259282431	0.716	0.627	1
Fbxl5	0.002985362	0.290110964	0.762	0.694	1
Clec2d	0.002985415	-0.378908604	0.537	0.599	1
Mt1	0.003005103	0.439357075	0.223	0.143	1
Dbnl	0.003075936	0.2513935	0.253	0.169	1
Fkbp3	0.00309464	-0.273042671	0.061	0.121	1
Arhgap11a	0.003134471	-0.252833716	0.046	0.1	1
Pnn	0.003144179	-0.274810225	0.138	0.219	1
Plscr1	0.003226452	0.333172201	0.256	0.173	1
Gm31718	0.003227513	-0.502343093	0.174	0.247	1
Pura	0.003229497	-0.376300136	0.133	0.204	1
Acp5	0.003266521	-0.410012977	0.066	0.126	1
Ctse	0.003344775	0.288375479	0.379	0.28	1
G0s2	0.003349439	0.552191675	0.501	0.411	1
Plek	0.003576561	0.261003664	0.752	0.694	1
Ogfr	0.003765896	-0.273500592	0.184	0.266	1
Itch	0.003779768	-0.384694838	0.35	0.43	1
Slc25a30	0.003782235	0.254355986	0.1	0.048	1
Pirb	0.003811797	0.274651228	0.552	0.442	1
Sumo2	0.003887491	-0.324443277	0.309	0.397	1
Saa3	0.003976615	-0.33792734	0.91	0.931	1
Atp11a	0.004043737	0.274169814	0.182	0.109	1
Arl6ip1	0.00406228	-0.291440572	0.524	0.572	1
Kmt5a	0.004111299	-0.358967803	0.13	0.202	1
Sec11a	0.004176021	-0.300259238	0.115	0.185	1
Ywhaq	0.004196057	-0.320407018	0.148	0.226	1
Mrgpra2b	0.004214379	0.34616719	0.256	0.173	1
Mcur1	0.004241165	0.25426704	0.169	0.1	1
Dok3	0.004272071	0.263673722	0.376	0.29	1
Snx18	0.004462004	0.250005412	0.455	0.349	1
Itpr1	0.004512405	-0.305188483	0.077	0.138	1
Icosl	0.004553985	-0.342402656	0.133	0.204	1
Asxl2	0.004596509	-0.314271283	0.059	0.114	1
Rnf44	0.004596594	0.277004021	0.21	0.133	1
Eef1a1	0.004734331	-0.306741347	0.808	0.843	1
Gm50022	0.00478228	0.376165567	0.24	0.162	1
Gm49980	0.004791328	-0.476793938	0.092	0.152	1
Vps13a	0.004894849	-0.293884723	0.074	0.135	1
Crlf2	0.005013421	0.280277978	0.425	0.328	1
Akap8	0.005134044	-0.312322117	0.084	0.145	1
Nfkb1	0.005134449	-0.336598245	0.189	0.266	1
P4ha1	0.005381619	-0.265779696	0.166	0.247	1
Rpl17	0.005627736	-0.274185692	0.813	0.817	1
Rpl39	0.005757887	-0.321423619	0.839	0.834	1
Sbds	0.005954698	-0.271841877	0.146	0.216	1
Rsad2	0.005983043	0.441736463	0.151	0.088	1
Cpd	0.006114143	0.279428422	0.266	0.183	1
Gcnt1	0.006367162	-0.306858731	0.312	0.392	1
Pdcd4	0.006423821	-0.296964258	0.09	0.15	1
Dennd4b	0.006484187	-0.328576289	0.061	0.114	1
Taok1	0.006528532	-0.359656128	0.281	0.356	1
6430548M08Rik	0.006582256	0.321598268	0.187	0.121	1
Slc20a1	0.006831963	0.424299612	0.325	0.245	1
B430306N03Rik	0.006842942	0.310854393	0.266	0.188	1
Dock2	0.007029856	-0.420801753	0.315	0.38	1
Rps3a1	0.007087743	-0.265553355	0.798	0.796	1
Mycbp2	0.007097838	-0.367132401	0.345	0.42	1
Snrk	0.007137176	-0.343852328	0.156	0.228	1
Chmp3	0.007191775	-0.407265151	0.261	0.333	1
Gm49041	0.007281681	0.26446453	0.115	0.062	1
Mrps12	0.007328308	-0.261338536	0.054	0.105	1
Socs1	0.007428439	0.411050895	0.263	0.188	1
Rps3	0.00750164	-0.306828968	0.783	0.805	1
Gadd45g	0.00755576	0.269991751	0.427	0.34	1
Hsd17b11	0.007698387	0.294381442	0.276	0.195	1
Rdh12	0.007768654	0.259497034	0.223	0.152	1
Rgcc	0.007810027	0.388567269	0.123	0.069	1
Kif2a	0.007841786	0.283670523	0.21	0.14	1
Havcr2	0.007943009	-0.38212106	0.133	0.2	1
Pi16	0.008036564	0.347358463	0.271	0.192	1
Fpr2	0.008058493	0.301386129	0.578	0.492	1
Rabgap1	0.008093441	-0.302246545	0.136	0.204	1
Naaa	0.008182261	-0.37369568	0.153	0.221	1
Cd164	0.008535005	-0.274473276	0.34	0.428	1
Rps20	0.008559109	-0.455461224	0.701	0.722	1
Ufm1	0.0086374	0.273199102	0.184	0.119	1
Zfp292	0.008930171	-0.464024848	0.384	0.442	1
Usp2	0.009073059	-0.31671015	0.159	0.228	1
Clec5a	0.009077284	-0.363760511	0.422	0.504	1
Cd82	0.009286534	-0.435172344	0.432	0.48	1
Asprv1	0.009332265	-0.310597874	0.373	0.477	1
Snrnp48	0.009809921	-0.335237347	0.084	0.14	1
Dnaja1	0.009880304	-0.309107193	0.45	0.511	1
Rybp	0.009945805	-0.285537848	0.123	0.188	1
Rps26	0.00999944	-0.255818997	0.724	0.762	1
Mrps14	0.010639025	-0.347787935	0.082	0.135	1
Cybb	0.010761108	-0.31560581	0.246	0.328	1
Fermt3	0.010813979	0.259301948	0.327	0.24	1
Ywhae	0.010951744	-0.332567657	0.335	0.404	1
Psmb5	0.010974104	-0.277703177	0.164	0.233	1
Psmc4	0.011028841	-0.309365634	0.1	0.157	1
Dhrs7	0.011077254	0.253007127	0.509	0.42	1
Hist4h4	0.011388532	0.270382145	0.102	0.055	1
Saa2	0.011394635	-0.462064121	0.435	0.499	1
Parp10	0.012291434	0.318522513	0.243	0.176	1
Xiap	0.012336085	-0.452051613	0.228	0.292	1
Rnasel	0.012402581	0.320805041	0.327	0.249	1
Aebp2	0.012619278	-0.281072836	0.069	0.119	1
Prkcd	0.01269672	-0.277585491	0.501	0.577	1
Vps29	0.012783723	0.325883908	0.243	0.176	1
Il1r2	0.013609115	0.26370267	0.895	0.879	1
Gm34589	0.013939246	-0.290787947	0.056	0.102	1
Cep83	0.014075315	-0.313539608	0.164	0.228	1
Immt	0.014114507	-0.359072938	0.072	0.121	1
Utp3	0.014583723	-0.299163415	0.156	0.219	1
Rflnb	0.014834845	0.365806887	0.174	0.116	1
Alkbh5	0.014857811	-0.269932504	0.263	0.333	1
Psmb9	0.015386625	-0.383762423	0.598	0.629	1
Alcam	0.015440792	-0.411056501	0.223	0.283	1
Rps5	0.015814954	-0.317301192	0.601	0.648	1
Ist1	0.01616415	0.264943414	0.22	0.157	1
Rhoh	0.016291238	0.251234787	0.187	0.126	1
Nfkbid	0.016419608	-0.290948575	0.184	0.249	1
Srsf11	0.016455908	-0.335455377	0.248	0.316	1
Egr3	0.016523247	0.291721819	0.115	0.067	1
Lamp1	0.016692978	-0.294058334	0.43	0.492	1
Cbl	0.016703006	-0.293576952	0.399	0.456	1
Mpeg1	0.016860535	-0.321043312	0.611	0.677	1
Ptafr	0.017063911	-0.383306482	0.547	0.584	1
Ppig	0.017098708	-0.327131686	0.171	0.235	1
Cflar	0.017310305	-0.341397994	0.402	0.463	1
Eef1g	0.01742996	-0.332351221	0.179	0.238	1
Imp3	0.017656474	-0.339585137	0.092	0.143	1
Rab5if	0.01766569	0.258602846	0.404	0.333	1
Otulinl	0.01844107	-0.312487198	0.123	0.178	1
Rack1	0.018473333	-0.305104133	0.445	0.499	1
Mbnl1	0.018563192	-0.261236454	0.207	0.271	1
Ptms	0.018853847	-0.314597859	0.202	0.261	1
Plgrkt	0.019080729	-0.26194904	0.182	0.247	1
Trbc2	0.019174114	-0.316017938	0.056	0.1	1
Dpf2	0.019218803	-0.287235428	0.113	0.166	1
Ier3	0.019732961	0.260896461	0.854	0.846	1
Tmem268	0.019795155	0.291608798	0.148	0.097	1
Tmem140	0.019934316	-0.323240614	0.315	0.39	1
Rpl7l1	0.020125734	-0.273380778	0.077	0.124	1
Ffar2	0.020613186	0.430732307	0.174	0.119	1
Pmaip1	0.020954764	-0.391879862	0.225	0.285	1
Chka	0.021034168	0.26278096	0.171	0.114	1
Casp8ap2	0.021285957	-0.362442183	0.125	0.176	1
Ncor1	0.021313984	-0.315682077	0.419	0.47	1
Plac8	0.021435792	-0.29117248	0.642	0.689	1
Rpl32	0.021479645	-0.275786554	0.629	0.675	1
Hsp90aa1	0.021631373	-0.289217871	0.542	0.584	1
Rpl12	0.022174707	-0.376141574	0.45	0.492	1
Mettl9	0.022261998	-0.284042173	0.32	0.385	1
Cd81	0.022841014	-0.272469183	0.061	0.105	1
Utp23	0.023067293	-0.327230592	0.064	0.107	1
Psme1	0.023294355	-0.271940437	0.496	0.539	1
Nme1	0.023639714	-0.305780826	0.12	0.173	1
Zbp1	0.023865877	0.362374903	0.345	0.285	1
Irf2bp2	0.025164455	-0.279725594	0.448	0.504	1
Hnrnpr	0.025325777	-0.316049579	0.156	0.211	1
Klf3	0.025871009	-0.257660583	0.371	0.425	1
Rnf149	0.026352635	-0.346446773	0.437	0.475	1
Atp5j2	0.026369037	-0.265053427	0.368	0.425	1
Vim	0.026621039	0.429764689	0.509	0.447	1
Egr1	0.026975014	0.327749471	0.412	0.342	1
Rab20	0.027587458	-0.269076129	0.235	0.297	1
Bola2	0.028659555	-0.305511575	0.125	0.176	1
Gsk3b	0.029233577	-0.339642388	0.21	0.268	1
Araf	0.029383762	-0.268603635	0.064	0.105	1
Pcgf5	0.03056657	-0.269545967	0.123	0.176	1
Sema4d	0.031354362	-0.297556414	0.379	0.442	1
Creb1	0.03193725	-0.296844653	0.133	0.183	1
Birc6	0.032322855	-0.28380736	0.156	0.209	1
Psme2	0.032588916	-0.350191819	0.481	0.52	1
Nsd1	0.033432707	-0.329750435	0.256	0.311	1
Tab2	0.033508222	-0.25213764	0.371	0.425	1
Ubr1	0.033509077	-0.254410714	0.09	0.135	1
Trim30a	0.034120373	-0.282372407	0.609	0.644	1
Cox5a	0.034254143	-0.292535606	0.279	0.337	1
Fnip1	0.03478984	-0.282265974	0.269	0.325	1
Tnfaip8	0.035852849	-0.341368615	0.274	0.333	1
Hdgfl2	0.036446375	-0.258621619	0.061	0.1	1
Pik3ip1	0.03646974	0.324152421	0.299	0.24	1
Rest	0.037453906	-0.286665962	0.269	0.33	1
Rnf146	0.03753304	-0.268933047	0.118	0.164	1
Rplp0	0.037618248	-0.296000274	0.616	0.644	1
Capg	0.038418864	-0.313326749	0.253	0.306	1
Zfand5	0.03910649	0.255551294	0.491	0.42	1
Mob1b	0.039185663	-0.284942412	0.125	0.173	1
Cnot4	0.039414562	-0.279805613	0.171	0.223	1
AC166172.1	0.041625043	0.399933169	0.136	0.09	1
Rwdd1	0.04235332	-0.330234789	0.118	0.164	1
Rpsa	0.042562337	-0.366502685	0.619	0.641	1
Rpl22	0.043675227	-0.352056607	0.491	0.513	1
Degs1	0.044074992	-0.267016368	0.194	0.247	1
Ighm	0.044195374	-0.264517773	0.102	0.147	1
Pgap2	0.044284534	-0.266644155	0.069	0.107	1
Itpripl2	0.045161704	-0.285370289	0.13	0.176	1
Ap3b1	0.046460507	-0.259043638	0.09	0.131	1
E230029C05Rik	0.046850832	-0.29298088	0.276	0.337	1
Rpl29	0.047100763	-0.256450066	0.136	0.183	1
Nfe2	0.048006195	0.252870074	0.151	0.105	1
Topors	0.048919732	-0.274316258	0.13	0.176	1
Yaf2	0.051480622	-0.255512007	0.082	0.121	1
B230219D22Rik	0.051688831	-0.313420528	0.166	0.216	1
Dock4	0.051927716	-0.368294008	0.146	0.19	1
Cmc2	0.052888373	0.317605014	0.187	0.138	1
St8sia4	0.053024574	0.267312218	0.179	0.131	1
Dynll1	0.05550762	-0.35535624	0.404	0.432	1
Cs	0.056262435	-0.26119048	0.161	0.209	1
Rnf213	0.056300429	0.258369484	0.164	0.119	1
Spg21	0.057304301	-0.276784496	0.125	0.166	1
Trps1	0.057431558	-0.282215931	0.261	0.309	1
Ero1l	0.057747671	-0.288010668	0.171	0.221	1
Anxa1	0.058620792	0.35425208	0.519	0.461	1
Polr2g	0.059317523	-0.264149101	0.161	0.209	1
Pgam1	0.059559076	-0.292475831	0.552	0.575	1
Bcl3	0.059603407	-0.262758939	0.202	0.252	1
Rplp1	0.061240663	-0.254224954	0.795	0.796	1
Srsf10	0.061868899	-0.25735585	0.22	0.271	1
Bnip2	0.062782402	-0.287917367	0.286	0.335	1
Rpl15	0.06324774	-0.267997324	0.54	0.563	1
Atp5f1	0.0649714	-0.251412675	0.422	0.458	1
Elp1	0.06535912	-0.272408799	0.281	0.333	1
Nme2	0.067031166	-0.25057326	0.248	0.302	1
Hnrnph2	0.067172761	-0.29563598	0.271	0.306	1
Gxylt1	0.069184416	-0.285153303	0.113	0.152	1
Cks2	0.070367309	-0.270109889	0.225	0.276	1
Ccl5	0.071471476	-0.412298346	0.184	0.23	1
Slc28a2	0.074145748	-0.295324744	0.233	0.278	1
Sgk3	0.074249918	-0.302458437	0.118	0.157	1
Zc3hav1	0.074947808	-0.347764507	0.292	0.328	1
Map2k2	0.07815368	-0.274656803	0.187	0.23	1
Sp110	0.080322481	-0.287561057	0.12	0.159	1
Rps6	0.080829274	-0.295633453	0.537	0.534	1
Phip	0.08326036	0.299943262	0.315	0.264	1
Prrc2c	0.08355633	-0.277790563	0.455	0.473	1
Nfkbie	0.085072528	-0.276611467	0.166	0.207	1
Dpm1	0.08643032	-0.272818822	0.169	0.209	1
Cd274	0.08773972	-0.368787788	0.391	0.437	1
Pdcd6	0.090003805	-0.300919567	0.292	0.323	1
Mtpn	0.093166313	-0.256809954	0.286	0.325	1
Tmsb10	0.093488797	-0.260804207	0.248	0.287	1
Rel	0.09537452	-0.28186147	0.299	0.342	1
Ebp	0.097816549	-0.253829459	0.174	0.214	1
Setd5	0.100481754	-0.283892206	0.169	0.209	1
Il10rb	0.102745367	-0.272609418	0.422	0.458	1
Git2	0.102819926	-0.260556853	0.274	0.314	1
2900097C17Rik	0.1069778	0.253177133	0.1	0.069	1
Atp2b1	0.108866871	0.257274615	0.412	0.366	1
Gm19705	0.11177709	0.266148198	0.261	0.216	1
Rab32	0.114968572	-0.303957547	0.307	0.34	1
Smc3	0.116086509	-0.255430791	0.128	0.164	1
Mtdh	0.117958337	-0.271258708	0.332	0.368	1
Dlgap4	0.119201282	-0.265028559	0.138	0.173	1
Creg1	0.121066939	-0.27825599	0.304	0.342	1
Ube2f	0.124124718	-0.277003502	0.161	0.2	1
Fam133b	0.125294354	-0.284086238	0.187	0.223	1
Kif5b	0.126397658	-0.30359891	0.34	0.371	1
Csf1	0.128062356	0.255846666	0.488	0.444	1
9930111J21Rik2	0.128321439	-0.250099334	0.465	0.504	1
Fbxw2	0.134461305	-0.334256827	0.13	0.164	1
Tardbp	0.139082561	-0.317850839	0.182	0.216	1
Arl11	0.144954822	-0.25669483	0.248	0.285	1
Rassf4	0.146147847	-0.250269502	0.197	0.235	1
Xrn1	0.149287151	-0.288887317	0.146	0.176	1
Tap2	0.150759328	-0.325852551	0.442	0.451	1
Itgb1	0.152214477	-0.279562457	0.407	0.432	1
Med12l	0.156654616	-0.261882613	0.174	0.204	1
Rpl6	0.157961378	-0.303471014	0.703	0.705	1
Npm1	0.158185165	-0.31378328	0.256	0.29	1
Hsp90ab1	0.162518125	-0.403457498	0.427	0.444	1
Plaat3	0.163913236	-0.335169139	0.09	0.116	1
Il16	0.166552079	-0.343181474	0.217	0.252	1
Elmo1	0.168419065	-0.254783065	0.212	0.252	1
Tgfbr1	0.169536962	-0.278153606	0.205	0.238	1
Ccng1	0.169862391	0.262810313	0.136	0.105	1
Peli1	0.170977111	-0.322285372	0.294	0.323	1
Krit1	0.17349981	-0.269034474	0.176	0.209	1
Hnrnph1	0.176847874	-0.25675733	0.258	0.29	1
Igkc	0.17714495	-0.289469834	0.128	0.159	1
Dusp5	0.178256208	0.275100944	0.105	0.081	1
Map3k3	0.18528019	0.363621947	0.217	0.192	1
Dop1b	0.196521711	0.267823882	0.123	0.097	1
Bach1	0.198224126	-0.27546113	0.404	0.418	1
Ccl3	0.202645946	0.363557232	0.348	0.309	1
Fas	0.212637617	-0.267507536	0.432	0.449	1
Tnfaip3	0.218031709	-0.345500806	0.317	0.344	1
Casp4	0.223951595	-0.29998229	0.414	0.439	1
Hbb-bs	0.227602883	1.153030281	0.381	0.328	1
Esd	0.228282906	-0.274612915	0.205	0.233	1
Golm1	0.238109424	-0.293031267	0.11	0.133	1
Dgkd	0.244741556	-0.263979699	0.113	0.135	1
Cox6a1	0.249297525	-0.282023999	0.407	0.411	1
Jdp2	0.257657004	-0.285531714	0.207	0.228	1
Ly6i	0.260930053	-0.277165945	0.32	0.354	1
Gm26917	0.276548423	-0.348990531	0.084	0.105	1
Top2b	0.279551125	-0.274402537	0.156	0.176	1
AW112010	0.290065389	-0.360399553	0.353	0.359	1
Naca	0.303536252	-0.282148851	0.427	0.413	1
H2-Aa	0.328956641	-0.301616271	0.315	0.323	1
5031439G07Rik	0.331314052	-0.272222099	0.151	0.169	1
Csf1r	0.335513718	-0.275428484	0.312	0.328	1
Olfm4	0.337498938	0.277620222	0.12	0.1	1
Rps4x	0.348329217	-0.304245574	0.494	0.487	1
Zeb2	0.380368672	-0.301656604	0.309	0.325	1
mt-Nd2	0.380700956	-0.368256564	0.353	0.359	1
Lrif1	0.400242255	-0.255294169	0.179	0.195	1
Amer2	0.408359073	-0.26062818	0.184	0.197	1
Ralbp1	0.423253246	-0.305626991	0.325	0.33	1
Slpi	0.517829248	-0.345200187	0.522	0.518	1
Atp6v1b2	0.528817036	-0.267973339	0.322	0.321	1
Aamp	0.579902192	-0.271861345	0.184	0.188	1
mt-Nd5	0.607891522	-0.255516055	0.223	0.228	1
Atp1a2	0.787988814	-0.297257844	0.097	0.102	1
mt-Cytb	0.80612968	-0.256557668	0.499	0.477	1
Ifit1	0.833081038	0.313444149	0.097	0.105	1
