# Supplementary material for: Age-dependent gray matter demyelination is associated with leptomeningeal neutrophil accumulation
Source: JCI Insight. 2022 May 10;7(12):e158144. doi: 10.1172/jci.insight.158144 (PMC9309059; doi:10.1172/jci.insight.158144)
Supplement: Supplemental data set 1 [file jciinsight-7-158144-s009.zip › 158144-INS-RG-RV-3_sd_589489-1/Leptomeningeal_monocytes_DEG.csv]

	p_val	avg_log2FC	pct.1	pct.2	p_val_adj		Differential gene expression - expressed as young vs old. Negative fold change indicates upregulated in young
Rbm3	8.01E-67	0.608802144	0.945	0.928	1.60E-63
Ly6i	8.64E-60	-0.837767928	0.847	0.946	1.73E-56
Ccl5	5.85E-47	-1.0025367	0.784	0.923	1.17E-43
C3	9.67E-37	-0.470587178	0.96	0.978	1.93E-33
Apoe	4.31E-33	0.881993192	0.962	0.943	8.63E-30
Mafb	9.25E-32	0.613519251	0.959	0.926	1.85E-28
Fosb	8.89E-31	0.839110969	0.713	0.593	1.78E-27
Dab2	9.19E-31	0.596776244	0.853	0.771	1.84E-27
Fos	8.04E-29	0.753104013	0.911	0.861	1.61E-25
Cd14	3.81E-28	0.569582176	0.962	0.951	7.62E-25
Hp	1.57E-26	-0.617664532	0.914	0.952	3.14E-23
Klf4	3.46E-25	0.559649521	0.777	0.69	6.91E-22
Chil1	1.91E-23	-0.5252211	0.925	0.967	3.82E-20
Cfb	4.19E-23	-0.647928766	0.789	0.891	8.39E-20
Lyz2	8.30E-23	-0.301883183	1	1	1.66E-19
Lgmn	4.67E-22	0.682416494	0.897	0.869	9.34E-19
Gadd45b	5.47E-22	0.572288345	0.849	0.786	1.09E-18
Cybb	4.98E-21	-0.356434617	0.983	0.987	9.97E-18
Trf	3.59E-20	0.735517902	0.781	0.676	7.19E-17
Syngr1	4.13E-20	0.378824128	0.674	0.606	8.26E-17
Mif	7.24E-19	-0.353626122	0.969	0.983	1.45E-15
Tpi1	2.16E-18	-0.335261285	0.967	0.981	4.31E-15
Ccl6	3.84E-17	0.66445485	0.935	0.907	7.67E-14
Bnip3	6.30E-16	-0.334358627	0.674	0.824	1.26E-12
Wfdc21	9.08E-16	-0.887396733	0.446	0.64	1.82E-12
Cfh	3.56E-15	0.549684356	0.699	0.623	7.12E-12
Clec12a	4.74E-15	-0.329912273	0.738	0.879	9.49E-12
Actg1	7.98E-15	0.27510225	0.981	0.984	1.60E-11
8430430B14Rik	2.31E-14	-0.363727113	0.332	0.531	4.62E-11
Cd93	2.32E-14	0.435121976	0.681	0.589	4.64E-11
Ifi30	4.22E-14	-0.289771997	0.966	0.977	8.43E-11
Mt1	1.31E-13	0.376500192	0.971	0.968	2.62E-10
Cxcl9	3.57E-13	-0.276799823	0.272	0.472	7.15E-10
AW112010	1.27E-12	-0.288336762	0.977	0.982	2.54E-09
Ier3	1.31E-12	0.495422031	0.925	0.919	2.61E-09
Serpina3g	2.40E-12	-0.267416548	0.388	0.563	4.81E-09
Tma16	4.46E-12	-0.304746567	0.465	0.61	8.93E-09
Ifitm2	5.71E-12	0.341514332	0.981	0.977	1.14E-08
Slc16a3	7.08E-12	-0.25171082	0.713	0.835	1.42E-08
Ctsl	4.37E-11	0.357041492	0.966	0.966	8.74E-08
Acp5	6.44E-11	-0.313235808	0.923	0.951	1.29E-07
Acsl1	1.30E-10	-0.3187431	0.607	0.732	2.60E-07
Ly6c2	1.47E-10	-0.442053695	0.632	0.763	2.95E-07
Calhm6	1.85E-10	-0.308560459	0.435	0.602	3.69E-07
C1qa	2.41E-10	0.614898705	0.721	0.649	4.83E-07
Egr1	2.79E-10	0.384425492	0.576	0.519	5.58E-07
Ccr1	6.71E-10	0.310403604	0.856	0.852	1.34E-06
Trem2	7.05E-10	0.373547864	0.764	0.719	1.41E-06
Cdkn1a	1.21E-09	0.324137299	0.607	0.577	2.41E-06
Adgre4	2.07E-09	-0.269414722	0.335	0.505	4.14E-06
Ptgds	2.30E-09	0.384401937	0.408	0.347	4.60E-06
F10	4.36E-09	-0.31152848	0.88	0.935	8.71E-06
Gpnmb	5.28E-09	0.592884515	0.692	0.654	1.06E-05
Cd63	5.72E-09	0.295621322	0.901	0.874	1.14E-05
Ctsb	7.97E-09	0.302682172	0.992	0.993	1.59E-05
C1qb	9.64E-09	0.669177663	0.684	0.639	1.93E-05
C1qc	1.03E-08	0.591261423	0.695	0.626	2.06E-05
Lgals1	1.89E-08	0.331927647	0.906	0.906	3.78E-05
Ifi207	2.72E-08	0.303658895	0.748	0.713	5.44E-05
Nrp2	2.98E-08	-0.280742963	0.761	0.845	5.97E-05
Tnf	5.82E-08	0.331110689	0.578	0.547	0.000116369
Ccl3	7.14E-08	0.523942359	0.641	0.628	0.000142817
Msr1	8.52E-08	0.254880079	0.688	0.664	0.000170361
Mrc1	1.72E-07	0.510433695	0.518	0.45	0.000343815
Fcgr4	1.84E-07	0.308173543	0.675	0.695	0.000367766
Fabp5	2.79E-06	0.424019427	0.906	0.897	0.005578121
Emp1	2.82E-06	0.399970114	0.361	0.349	0.005637044
Bcl2a1a	3.65E-06	-0.3134226	0.586	0.723	0.007304697
Pmvk	4.63E-06	0.345447739	0.691	0.704	0.009252942
Rnase4	6.24E-06	0.314188335	0.443	0.417	0.012489584
Lbp	7.09E-06	0.327426803	0.467	0.44	0.014176673
Vegfa	9.78E-06	0.270713945	0.594	0.572	0.019552878
Tmem37	1.32E-05	0.306702338	0.624	0.585	0.02632152
Ccl2	1.36E-05	0.394044681	0.239	0.248	0.027293711
C3ar1	1.70E-05	0.257486348	0.755	0.745	0.033931169
Tgm2	2.22E-05	0.254697921	0.663	0.677	0.044463884
Ifitm3	3.39E-05	0.280607792	0.975	0.971	0.067780139
Rgs1	4.44E-05	0.575982814	0.533	0.519	0.08872531
Lyz1	0.000123828	-0.287813412	0.198	0.32	0.247656974
Selenop	0.000256824	0.408724229	0.842	0.851	0.513648491
Hal	0.00041668	0.269666582	0.648	0.645	0.83336037
Clec4e	0.000454438	-0.399553106	0.665	0.748	0.908876321
Jaml	0.001910579	0.298792271	0.881	0.885	1
Mt2	0.002717698	0.394324806	0.429	0.468	1
Ifitm1	0.005340994	0.561722763	0.436	0.452	1
Thbs1	0.006720654	0.348759011	0.336	0.331	1
Rhob	0.011603897	0.252525487	0.659	0.667	1
Cxcl2	0.018151638	0.693011684	0.437	0.465	1
Prtn3	0.019936191	0.295806099	0.395	0.412	1
Arg1	0.02363473	0.478286402	0.666	0.728	1
Tmem176b	0.02694371	0.367078376	0.638	0.635	1
Spp1	0.030816841	0.530928499	0.327	0.365	1
Adam8	0.032906516	0.266320607	0.454	0.476	1
Il7r	0.04438852	0.270198231	0.435	0.481	1
Fcgr1	0.060946611	0.250089336	0.684	0.701	1
Lmna	0.061265431	0.2732177	0.398	0.42	1
Chil3	0.071527032	0.256738832	0.92	0.949	1
Lsp1	0.094805571	0.275111215	0.507	0.535	1
Gm34455	0.235216774	0.279056765	0.516	0.558	1
Hbb-bt	0.261008752	0.269111578	0.248	0.348	1
Cdo1	0.321573813	0.270899962	0.407	0.444	1
Pmp22	0.324390192	0.288022929	0.351	0.364	1
Pf4	0.454977919	0.418333837	0.3	0.337	1
Ccl24	0.497126104	0.430083987	0.294	0.347	1
Tmem176a	0.5534007	0.250174759	0.548	0.586	1
Hbb-bs	0.60962128	0.27502829	0.613	0.666	1
Cxcl13	0.690573324	0.548550086	0.269	0.336	1
